# Supplementary material for: Astrocytic Acid-Sensing Ion Channel 1a Contributes to the Development of Epileptic Cognitive Impairment
Source: Biomolecules. 2025 Jan 17;15(1):142. doi: 10.3390/biom15010142 (PMC11764220; doi:10.3390/biom15010142)
Supplement: Supplementary file 1 [file biomolecules-15-00142-s001.zip]

Archive with 2 entries (2 files):
- Figure S1.jpg
- Response to Editor.doc
